# Supplementary material for: Construction and validation of the indicator system for factors influencing pre-match tactical decision-making of volleyball coaches
Source: Front Psychol. 2026 Jun 19;17:1804440. doi: 10.3389/fpsyg.2026.1804440 (PMC13328259; doi:10.3389/fpsyg.2026.1804440)
Supplement: Supplementary file 1 [file Table_1.xls]

## Sheet: the theoretical-level indicator
Supplementary Material 1 Indicator system of pre-match tactical decision-making influencing factors for volleyball coaches and their indicator weights（The theoretical-level indicator system）
Primary indicator	Secondary indicator	Tertiary indicator
A Tactical Execution System（0.3056）	A1 Own Athletes' Strength（0.1289）	a1-1, Athlete's Personal Technical-Tactical Ability, 0.0276
		a1-2, Athlete's Personal Technical-Tactical Characteristics, 0.0266
		a1-3, Athlete's Physical Condition, 0.0220
		a1-4, Athlete's Personality and Psychological Traits, 0.0093
		a1-5, Athlete's Professional Knowledge Reserve, 0.0058
		a1-6, Athlete's Physical Fitness, 0.0237
		a1-7, Athlete's Recent Competitive State, 0.0220
		a1-8, Athlete's Self-Regulation Ability, 0.0187
		a1-9, Athlete's Team Awareness, 0.0272
		a1-10, Athlete's Understanding of Rules and Officiating, 0.0014
		a1-11, Athlete's Understanding of Match Patterns, 0.0031
		a1-12, Athlete's Age Structure, 0.0031
		a1-13, Athlete's Competition Experience, 0.0220
		a1-14, Athlete's Injury and Health Status, 0.0122
		a1-15, Athlete's Tactical Execution Ability, 0.0257
	A2 Opponent Athletes' Strength（0.1111）	a2-1, Opponent's Athlete's Personal Technical-Tactical Ability, 0.0266
		a2-2, Opponent's Athlete's Personal Technical-Tactical Characteristics, 0.0245
		a2-3, Opponent's Athlete's Physical Condition, 0.0187
		a2-4, Opponent's Athlete's Personality and Psychological Traits, 0.0058
		a2-6, Opponent's Athlete's Physical Fitness, 0.0122
		a2-7, Opponent's Athlete's Recent Competitive State, 0.0220
		a2-8, Opponent's Athlete's Self-Regulation Ability, 0.0122
		a2-9, Opponent's Athlete's Team Awareness, 0.0093
		a2-10, Opponent's Athlete's Age Structure, 0.0058
		a2-11, Opponent's Athlete's Competition Experience, 0.0058
		a2-12, Opponent's Athlete's Injury and Health Status, 0.0058
		a2-13, Opponent's Athlete's Tactical Execution Ability, 0.0058
	A3 Athlete Team Collaboration（0.1022）	a3-1, Relationship Among Own Athletes, 0.0152
		a3-2, Teamwork Among Own Athletes, 0.0152
		a3-3, Own Team's Common Tactical Approach, 0.0257
		a3-4, Own Team's Lineup Combination Performance, 0.0220
		a3-5, Opponent's Common Tactical Approach, 0.0245
		a3-6, Opponent's Key Athletes' Teamwork, 0.0152
		a3-7, Opponent's Lineup Combination Performance, 0.0152
B Tactical Decision-Making System（0.2500）	B1 Own Coach's Competence（0.1200）	b1-1, Coach's Professional Knowledge Reserve, 0.0187
		b1-2, Coach's Decision-Making Style, 0.0187
		b1-3, Coach's Tactical Style, 0.0220
		b1-4, Coach's Personality and Psychological Traits, 0.0093
		b1-5, Coach's Understanding of Rules and Officiating, 0.0122
		b1-6, Coach's Understanding of Match Patterns, 0.0187
		b1-7, Coach's Understanding and Trust in Athletes, 0.0187
		b1-8, Coach's Specialized Technical-Tactical Competence, 0.0245
		b1-9, Coach's Information Gathering Ability, 0.0187
		b1-10, Coach's Authority, 0.0152
		b1-11, Coach's Experience in Leading Teams, 0.0257
	B2 Coach Team Collaboration（0.0933）	b2-1, Coach's Team Communication, 0.0122
		b2-2, Coach's Team Collaboration, 0.0093
		b2-3, Coach's Team Innovation Ability, 0.0152
	B3 Expert Support（0.06667）	b3-1, Expert Group's Independence, 0.0093
		b3-2, Expertise of Expert Group Members, 0.0122
		b3-3, Practicality of Expert Group's Decisions, 0.0187
C Match Evaluation System（0.0833）	C1 Referee Officiating Level（0.0578）	c1-1, Referee's Control Over the Match, 0.0093
		c1-2, Referee's Understanding of Match Fouls, 0.0014
		c1-3, Referee's Professional Ethics, 0.0058
	C2 Competition Organization（0.02222）	c2-1, Rationality of Match Time, 0.0058
		c2-2, Rationality of Match Scheduling, 0.0031
D Organizational Support System（0.1944）	D1 Team Management（0.0756）	d1-1, Team Spirit, 0.0152
		d1-2, Importance of the Match, 0.0093
		d1-3, Level of Administrative Intervention, 0.0031
	D2 Nutrition and Medical Support（0.0489）	d2-1, Impact of Diet Management on Athletes, 0.0093
		d2-2, Impact of Medical Support on Athletes, 0.0220
	D3 Emergencies（0.0400）	d3-1, Athlete Injuries, 0.0187
		d3-2, Various Conflicts During the Match, 0.0021
E Match Environment System（0.0278）	E1 Natural Environment and Match Conditions（0.0044）	e1-2, Impact of Altitude on Athletes, 0.0002
		e1-4, Impact of Match Lighting on Athletes, 0.0058
	E2 Uncivilized Behavior of Spectators（0.0133）	e2-1, Audience Noise Interference, 0.0006
		e2-3, Audience Disruptions to the Match, 0.0014
F Information Support System(0.1389)	F1 Information Collection and Analysis（0.0844）	f1-1, Information Collection Methods and Approaches, 0.0220
		f1-2, Information Collection and Analysis Methods, 0.0152
		f1-3, Information Integration, 0.0152
	F2 Hardware and Software Configuration（0.0311）	f2-1, Advancement of Communication Equipment, 0.0058
		f2-2, Advancement of Analysis Software, 0.0122
